# Supplementary material for: The performance of different methods in characterizing soil live prokaryotic diversity and abundance is highly variable
Source: IMetaOmics. 2025 Mar 28;2(2):e70011. doi: 10.1002/imo2.70011 (PMC12806490; doi:10.1002/imo2.70011)
Supplement: Supplementary file 2 — Table S1: The differences in the relative abundance of soil prokaryotic taxa based on different methods for studying soil live microbes. Table S2: The topological characteristics of microbial ecological networks based on different nucleic acid extraction methods. Table S3: The relationships between microbial community profiles and environmental factors. Table S4: The labeled extracellular DNA removal efficiencies based on different methods for extracting intracellular DNA. Table S5: The environmental factors of the sampling sites included in this study. Table S6: The soil types included in this study. Table S7: The information of the microbial strains used for the construction of mock community. [file IMO2-2-e70011-s002.xlsx]

## Sheet: S1
Table S1. The differences in the relative abundance of soil prokaryotic taxa based on different methods for studying soil live microbes.
Prokaryotic taxa	Comparison DNase-ABW	Comparison DNase-PMA	Comparison DNase-rRNA	Comparison ABW-PMA	Comparison ABW-rRNA	Comparison PMA-rRNA
d__Archaea	DNase	/	DNase	ABW	ABW	/
d__Bacteria	ABW	/	rRNA	PMA	rRNA	/
p__Crenarchaeota	DNase	/	/	ABW	ABW	/
p__Halobacterota	/	/	DNase	PMA	/	PMA
p__Proteobacteria	DNase	DNase	rRNA	/	rRNA	/
p__Verrucomicrobiota	DNase	DNase	/	PMA	ABW	PMA
p__Acidobacteriota	DNase	DNase	/	/	ABW	PMA
p__Planctomycetota	DNase	DNase	rRNA	PMA	rRNA	/
p__Bacteroidota	DNase	DNase	/	/	/	PMA
p__Methylomirabilota	DNase	DNase	Rrna	/	/	/
p__Desulfobacterota	DNase	DNase	rRNA	/	rRNA	/
p__Latescibacterota	DNase	DNase	rRNA	PMA	/	/
p__Armatimonadota	DNase	/	rRNA	ABW	rRNA	rRNA
p__MBNT15	DNase	DNase	rRNA	PMA	rRNA	rRNA
p__Patescibacteria	ABW	DNase	DNase	PMA	ABW	PMA
p__Firmicutes	ABW	PMA	DNase	ABW	ABW	/
p__Actinobacteriota	ABW	PMA	DNase	/	/	/
p__Bdellovibrionota	/	DNase	rRNA	PMA	rRNA	/
p__Chloroflexi	/	PMA	DNase	ABW	/	/
p__Cyanobacteria	/	DNase	rRNA	/	rRNA	rRNA
p__Elusimicrobiota	/	DNase	/	PMA	/	PMA
p__Entotheonellaeota	/	PMA	rRNA	ABW	rRNA	rRNA
p__FCPU426	/	DNase	/	PMA	/	PMA
p__Gemmatimonadota	/	DNase	/	PMA	/	/
p__Myxococcota	/	DNase	rRNA	/	rRNA	rRNA
p__Nitrospirota	/	DNase	/	PMA	ABW	PMA
p__WPS-2	/	DNase	rRNA	PMA	rRNA	/
p__Deinococcota	/	DNase	/	/	/	/
p__GAL15	/	PMA	/	/	rRNA	/
p__RCP2-54	/	/	rRNA	/	rRNA	rRNA
c__Acidimicrobiia	ABW	PMA	/	/	rRNA	rRNA
c__Actinobacteria	ABW	PMA	DNase	/	/	/
c__Rubrobacteria	ABW	PMA	DNase	PMA	/	rRNA
c__Thermoleophilia	ABW	PMA	DNase	/	/	/
c__KD4-96	ABW	PMA	DNase	PMA	/	/
c__Bacilli	ABW	PMA	DNase	ABW	ABW	/
c__Clostridia	ABW	PMA	DNase	ABW	ABW	/
c__Symbiobacteriia	ABW	PMA	DNase	/	/	/
c__BD2-11_terrestrial_group	ABW	/	/	/	rRNA	/
c__Nitrososphaeria	DNase	/	/	PMA	ABW	/
c__Blastocatellia	DNase	DNase	/	/	ABW	PMA
c__Holophagae	DNase	DNase	/	PMA	ABW	PMA
c__Subgroup_22	DNase	DNase	rRNA	PMA	rRNA	/
c__Subgroup_25	DNase	/	/	PMA	ABW	PMA
c__Thermoanaerobaculia	DNase	/	/	PMA	ABW	/
c__Vicinamibacteria	DNase	/	/	/	ABW	/
c__Chthonomonadetes	DNase	DNase	rRNA	/	rRNA	rRNA
c__Bacteroidia	DNase	DNase	/	PMA	/	PMA
c__Latescibacterota	DNase	DNase	rRNA	ABW	/	/
c__MBNT15	DNase	DNase	rRNA	ABW	rRNA	rRNA
c__Methylomirabilia	DNase	DNase	rRNA	/	/	/
c__bacteriap25	DNase	/	rRNA	ABW	rRNA	rRNA
c__Myxococcia	DNase	DNase	rRNA	/	rRNA	rRNA
c__Phycisphaerae	DNase	DNase	rRNA	/	/	/
c__Planctomycetes	DNase	DNase	rRNA	ABW	rRNA	/
c__Alphaproteobacteria	DNase	DNase	rRNA	/	rRNA	rRNA
c__Gammaproteobacteria	DNase	DNase	rRNA	ABW	rRNA	/
c__Verrucomicrobiae	DNase	DNase	/	ABW	ABW	PMA
c__MB-A2-108	/	PMA	DNase	PMA	ABW	/
c__Chloroflexia	/	PMA	DNase	PMA	/	/
c__Gitt-GS-136	/	PMA	/	/	/	/
c__TK10	/	PMA	rRNA	PMA	/	rRNA
c__Entotheonellia	/	PMA	rRNA	ABW	rRNA	rRNA
c__Acidobacteriae	/	DNase	rRNA	PMA	rRNA	/
c__Bdellovibrionia	/	DNase	rRNA	PMA	rRNA	rRNA
c__Oligoflexia	/	DNase	/	PMA	/	PMA
c__AD3	/	DNase	/	PMA	/	PMA
c__Lineage_IIa	/	DNase	/	PMA	/	PMA
c__FCPU426	/	DNase	/	ABW	/	PMA
c__Gemmatimonadetes	/	DNase	/	ABW	/	/
c__Polyangia	/	DNase	rRNA	/	rRNA	rRNA
c__Parcubacteria	/	DNase	/	ABW	/	PMA
c__Saccharimonadia	/	DNase	/	/	/	/
c__Pla4_lineage	/	DNase	rRNA	/	rRNA	rRNA
c__WPS-2	/	DNase	rRNA	ABW	rRNA	/
c__Armatimonadia	/	/	rRNA	/	rRNA	/
c__Fimbriimonadia	/	/	rRNA	/	rRNA	rRNA
c__JG30-KF-CM66	/	/	rRNA	PMA	/	rRNA
c__Cyanobacteriia	/	/	rRNA	/	/	/
c__Desulfuromonadia	/	/	rRNA	/	rRNA	/
c__GAL15	/	/	rRNA	/	/	/
c__BD7-11	/	/	rRNA	/	/	/
c__OM190	/	/	rRNA	/	rRNA	rRNA
c__RCP2-54	/	/	rRNA	/	rRNA	rRNA
c__Rhodothermia	/	/	DNase	/		/
c__Ktedonobacteria	/	/	DNase	/	ABW	/
c__Deinococci	/	/	DNase	/	/	/
c__Limnochordia	/	/	DNase	/	/	/
c__Bathyarchaeia	/	/	/	PMA	/	/
c__Halobacteria	/	/	/	PMA	/	PMA
c__Dehalococcoidia	/	/	/	PMA	/	rRNA
c__Chlamydiae	/	/	/	ABW	/	/
c__Anaerolineae	/	/	/	/	ABW	/
c__Nitrospiria	/	/	/	/	ABW	PMA
Notes: DNase: DNase pre-digestion; ABW: alkaline buffer washing; PMA: propidium monoazide treatment; and rRNA: rRNA-based analysis.

## Sheet: S2
Table S2. The topological characteristics of microbial ecological networks based on different nucleic acid extraction methods.
	Total	DNase	ABW	PMA	rRNA
Edges	6882	4062	4343	6836	4249
Nodes	684	695	751	742	890
Positive link numbers	5938	4048	4220	6697	4138
Negative link numbers	944	14	123	139	111
Connectance	0.03	0.019	0.015	0.025	0.011
Average degree	20.122	12.328	11.566	18.426	9.548
Average path length	3.968	5.387	4.396	3.591	5.244
Diameter	13.142	15.511	10.66	9.874	17.987
Modularity	0.414	0.469	0.563	0.455	0.611
Clustering coefficient	0.424	0.474	0.394	0.431	0.381
Centralization degree	0.233	0.161	0.141	0.156	0.103
Notes: DNase: DNase pre-digestion; ABW: alkaline buffer washing; PMA: propidium monoazide treatment; and rRNA: rRNA-based analysis.

## Sheet: S3
Table S3. The relationships between microbial community profiles and environmental factors.
	Total		DNase		ABW		PMA		rRNA
	r	p	r	p	r	p	r	p	r	p
MAT (℃)	0.34	0.001	0.276	0.002	0.27	0.002	0.147	0.033	0.272	0.001
MAP (mm)	0.34	0.001	0.526	0.001	0.47	0.001	0.436	0.001	0.418	0.001
Altitude (m)	0.367	0.001	0.338	0.001	0.278	0.001	0.259	0.001	0.283	0.001
NH4+-N (mg/kg)	0.199	0.027	0.206	0.033	0.12	0.103	0.103	0.145	0.263	0.01
NO3–-N (mg/kg)	0.093	0.135	0.026	0.334	0.009	0.392	0.079	0.152	0.061	0.212
TN (g/kg)	0.219	0.001	0.247	0.001	0.245	0.245	0.201	0.001	0.086	0.059
TOC (g/kg)	0.204	0.002	0.257	0.001	0.246	0.002	0.195	0.007	0.088	0.082
TK (g/kg)	0.187	0.003	0.096	0.1	0.144	0.022	0.144	0.036	0.063	0.169
TP (g/kg)	0.131	0.063	0.117	0.085	0.124	0.056	0.092	0.13	0.033	0.293
Moisture (%)	0.278	0.001	0.261	0.001	0.24	0.003	0.229	0.004	0.204	0.007
pH	0.38	0.001	0.389	0.001	0.375	0.001	0.339	0.001	0.323	0.001
Clay (%)	0.273	0.002	0.223	0.004	0.216	0.005	0.141	0.067	0.165	0.047
Silt (%)	0.266	0.003	0.219	0.005	0.186	0.018	0.224	0.009	0.153	0.026
Sand (%)	0.22	0.006	0.189	0.016	0.165	0.012	0.214	0.016	0.106	0.092
Notes: MAT: mean annual temperature; MAP: mean annual precipitation; NH4+-N: soil ammonium nitrogen content; NO3--N: soil nitrate nitrogen content; TN: soil total nitrogen content; TOC: soil total organic carbon content; TK: soil total potassium content; and TP: soil total phosphorus content. Total: total DNA extraction; DNase: DNase pre-digestion; ABW: alkaline buffer washing; PMA: propidium mon…

## Sheet: S4
Table S4. The labeled extracellular DNA removal efficiencies based on different methods for extracting intracellular DNA.
	Forest			Grassland
	Mean values	Standard deviations	Coefficients of the variations	Mean	Standard deviations	Coefficients of the variations
DNase	0.9945	0.0033	0.0033	0.9987	0.0008	0.00076
ABW	0.8584	0.088	0.1024	0.8071	0.0923	0.1144
PMA	0.9169	0.1012	0.1104	0.8178	0.1923	0.2351
Notes: DNase: DNase pre-digestion; ABW: alkaline buffer washing; and PMA: propidium monoazide treatment.

## Sheet: S5
Table S5. The environmental factors of the sampling sites included in this study.
Sample	Longitude (°N)	Latitude (°E)	Altitude (m)	MAP (mm)	MAT (℃)	Moisture (%)	NH4+-N (mg/kg)	NO3--N (mg/kg)	TN (g/kg)	TP (g/kg)	TK (g/kg)	SOC (g/kg)	pH	Clay (%)	Silt (%)	Sand (%)
S01	100.8	36.66	3232	483.01	1.26	14.15	168.09	27.68	2.44	0.54	9.07	24.01	8.1	0.029	0.7071	0.2638
S02	99.65	36.88	3162	358.61	0.83	25.83	94.83	125.04	6.32	0.66	11.34	74.82	7.88	0.0465	0.9184	0.0351
S03	98.6	36.44	3589	301.67	-0.29	12.35	48.08	64.12	0.83	0.47	9.05	7.72	8.26	0.0286	0.8626	0.1088
S04	98.18	36.2	3983	256.05	2.18	1.52	17.75	30.58	0.3	0.33	4.07	4.66	8.71	0	0.1175	0.8825
S05	98.83	35.11	4227	417.43	-3.9	15.24	15.33	40.43	2.09	0.4	10.32	24.52	8.21	0.0423	0.8111	0.1466
S06	97.27	34.83	4283	397.72	-3.11	7.65	19.18	135.27	3.56	0.32	8.92	45	8.3	0.0247	0.568	0.4073
S07	34.17	97.75	4604	474	-6.04	60.43	20.5	71.85	10.34	0.68	9.05	151.33	8.14	0.0596	0.9107	0.0297
S08	97.04	32.91	3799	565.94	1.52	31.29	62.05	116.55	7.83	0.73	10.03	89.68	7.96	0.1435	0.8565	0
S09	95.17	33.03	4187	582.82	-1.58	36.52	48.46	70.37	5.52	0.47	9.37	65.43	8.01	0.0537	0.7051	0.2412
S10	95.83	34.08	4125	476.01	-1.02	23.34	33.35	218.43	6	0.58	7.96	64.81	7.93	0.0356	0.6424	0.322
S11	93.89	35.41	4471	269.75	-3.33	6.75	26.41	0.6	0.46	0.18	4.13	4.08	6.29	0	0.8771	0.1229
S12	92.36	34.26	4543	315.14	-3.21	6.77	35.8	26.86	0.57	0.14	4.12	7.34	6.55	0.0177	0.8047	0.1776
S13	92.46	37.31	2735	40.78	6.04	1.18	82.19	36.99	0.62	0.12	1.62	9.17	8.8	0	0.9003	0.0997
S14	87.01	40.87	2835	40.58	3.45	0.6	8.92	187.94	0.13	0.37	6.15	2.39	8.85	0	0.3466	0.6534
S15	86.34	42.87	793	41.44	12.21	13.27	105.61	72.8	0.43	0.8	14.15	5.02	9.39	0.0635	0.9316	0.0049
S16	84.19	43.05	1978	241.43	3.97	9.4	54.82	158.43	2.33	0.78	12.75	21.99	9.04	0.0875	0.9125	0
S17	84.87	44.25	2429	316.54	-3.35	19.64	45.58	147.98	5.27	0.73	9.5	47.58	8.61	0.0758	0.9225	0.0017
S18	103.35	27.42	2949	938.13	8.47	70.4	120.51	829.24	6.09	1.09	4.03	84.18	5.24	0.4013	0.5987	0
S19	103.49	25.97	2161	896.76	13.94	24.57	43.4	41.81	0.81	0.29	15.33	19.98	6.02	0.4334	0.5666	0
S20	104.25	24.75	1559	1062.72	15.76	57.03	920.61	26.35	2.82	0.96	6.05	38.75	5.42	0.5928	0.4072	0
S21	103.91	23.58	1409	1217.87	16.91	8.46	19.36	263.92	0.82	0.21	9.15	12.23	4.81	0.3498	0.6502	0
S22	102.19	23.46	421	1212.95	21.83	4.39	61.99	315.3	1.98	0.56	5.51	23.95	5.93	0.0213	0.5787	0.4
S23	101.07	22.49	853	1565.11	21.17	17.19	729.06	127.82	1.39	0.29	1.11	21.04	8.1	0.0322	0.2382	0.7297
S24	99.75	27.82	3317	663.54	6.67	16.02	10.25	23.43	1.01	0.57	3.58	15.24	7.88	0.214	0.786	0
S25	99.95	26.44	3232	791.85	13.93	35.42	12.88	39.56	2.52	0.72	9.5	12.49	8.26	0.1711	0.8289	0
S26	102.85	24.75	3162	902.74	14.25	31.65	12.2	25.1	1.47	1.25	3.09	16.49	8.71	0.3383	0.6617	0
S27	103.7	32.94	2326	749.91	2.11	31.68	22.01	141.47	6.16	0.8	10.22	74.37	4.49	0.1139	0.8861	0
S28	102.87	33.62	2065	702.24	2.33	31.06	24.55	65.86	3.48	1.03	7.88	56.62	6.95	0.0606	0.9013	0.0381
S29	102.6	33.01	3467	729.01	2.88	32.23	18.1	58.39	5.46	1.19	9.04	60.68	7.47	0.0708	0.9219	0.0073
S30	101.9	32.9	3631	732	1.95	20.67	16.23	75.75	5.78	1.09	12.46	78.75	6.56	0.0812	0.9048	0.014
S31	101.44	33.42	3681	770.92	0.19	26.56	44.86	49.46	4.27	1.17	12.59	41.77	6.4	0.0718	0.9122	0.016
S32	101.04	33.75	3655	722.53	-0.55	39.81	61.24	331.64	8.33	1.4	10.49	95.43	6.13	0.0857	0.9096	0.0047
S33	100.15	34.49	3851	572.74	-1.34	21.93	35.72	192.07	5.49	0.76	18.6	48.44	7.11	0.1377	0.8623	0
S34	99.92	33.96	4011	603.43	-1.75	32.81	58.49	398.62	6.08	1	11.96	64.63	6.54	0.0699	0.8729	0.0571
S35	99.83	33.84	4095	611.25	-2.35	24.46	37.72	129.08	4.3	0.95	9.58	61.07	6.47	0.0279	0.5205	0.4516
S36	99.25	33.73	4077	560.34	-1.62	34.1	50.11	180.83	5.44	0.75	9.74	64.06	5.99	0.058	0.7568	0.1853
S37	98.76	33.45	4612	605.86	-4.84	21.36	45	88.91	5.89	0.86	11.74	59.66	7.2	0.07	0.8994	0.0306
S38	98.45	33	4335	594.95	-1.7	20.82	10.04	124.9	3.27	0.68	11.37	31.77	6.23	0.0596	0.932	0.0084
S39	98.47	32.48	4306	600	-0.99	27.44	41.32	50.67	5.99	1.64	11.73	62.21	5.92	0.0884	0.9116	0
S40	99.02	32.04	4333	616.61	0.29	33.67	35.63	130.5	6.02	0.87	8.27	74.02	6.6	0.0876	0.9121	0.0003
S41	98.55	31.57	3359	572.38	4.97	19.17	22.04	76.02	3.52	1.63	14.91	33.28	7.87	0.0537	0.9463	0
S42	97.85	31.4	4091	579.08	1.69	21.67	10.99	102.73	5.48	0.82	10.66	60.2	7.59	0.0995	0.8903	0.0102
S43	97.24	30.66	4499	588.52	0.31	21.07	18.96	331.44	8.33	1.12	10.49	90.23	6.79	0.0605	0.9099	0.0296
S44	97.3	30.19	4363	580.84	2.02	11.31	10.32	42	1.96	0.51	10.13	17.57	7.04	0.0529	0.6462	0.3008
S45	96.71	29.8	4110	623.3	0.14	2.27	8.4	50.7	1.63	0.58	8.29	16.38	7.16	0.0242	0.4768	0.4991
S46	97	29.32	4618	650.56	-2.05	28.61	10.87	109.89	2.37	0.5	10.23	31.79	8.07	0.0809	0.9177	0.0013
S47	97.47	28.7	2363	1018.39	7.77	16.31	15.81	89.15	2.91	2.74	10.37	48.79	6.3	0.0193	0.6313	0.3494
S48	98.01	28.58	3765	694.1	2.25	41.28	8.62	131.23	8.68	0.59	4.26	83.43	7.8	0.2109	0.7891	0
S49	98.46	28.44	1857	912.98	9.68	3.57	13.33	101.81	2.79	0.76	9.21	21.97	8.02	0.0286	0.6947	0.2767
S50	99.75	27.83	3355	663.54	6.67	13.51	43.29	388.54	2.17	0.51	7.15	15.48	6.13	0.1848	0.8152	0
S51	100.45	25.51	2351	810.55	13.47	23.25	32.32	241.69	1.71	1.07	16.76	25.88	7.56	0.1561	0.8374	0.0065
S52	101.72	25.04	2044	788.75	17.59	19.79	13.23	190.72	3.51	1.01	15.27	36.69	6.47	0.2032	0.7968	0
Notes: MAT: mean annual temperature; MAP: mean annual precipitation; NH4+-N: soil ammonium nitrogen content; NO3--N: soil nitrate nitrogen content; TN: soil total nitrogen content; TP: soil total phosphorus content; TK: soil total potassium content; and SOC: soil total organic carbon content.

## Sheet: S6
Table S6. The soil types included in this study.
Samples	Soil types	Samples	Soil types	Samples	Soil types	Samples	Soil types
S01	Haplic Arenosols	S14	Calcic Solonchaks	S27	Chromic Cambisols	S40	Gelic Leptosols
S02	Luvic Kastanozems	S15	Mollic Solonchaks	S28	Haplic Luvisols	S41	Haplic Greyzems
S03	Luvic Calcisols	S16	Luvic Calcisols	S29	Haplic Phaeozems	S42	Mollic Leptosols
S04	Calcaric Arenosols	S17	Eutric Leptosols	S30	Haplic Phaeozems	S43	Mollic Leptosols
S05	Gelic Cambisols	S18	Luvic Calcisols	S31	Mollic Leptosols	S44	Mollic Leptosols
S06	Gelic Leptosols	S19	Haplic Luvisols	S32	Haplic Phaeozems	S45	Eutric Leptosols
S07	Gelic Leptosols	S20	Chromic Cambisols	S33	Mollic Leptosols	S46	Gelic Leptosols
S08	Mollic Leptosols	S21	Ferric Lixisols	S34	Mollic Leptosols	S47	Haplic Luvisols
S09	Gelic Leptosols	S22	Chromic Luvisols	S35	Gelic Leptosols	S48	Haplic Luvisols
S10	Gelic Leptosols	S23	Chromic Cambisols	S36	Gelic Leptosols	S49	Calcaric Cambisols
S11	Gelic Leptosols	S24	Ferric Acrisols	S37	Gelic Leptosols	S50	Haplic Luvisols
S12	Gelic Cambisols	S25	Haplic Luvisols	S38	Gelic Leptosols	S51	Chromic Cambisols
S13	Haplic Arenosols	S26	Chromic Cambisols	S39	Mollic Leptosols	S52	Dystric Cambisols

## Sheet: S7
Table S7. The information of the microbial strains used for the construction of mock community.
	Gram classification	Cell size (μm)	GC content (%)	Cell morphology	Growth temperature (°C)	Medium
Pseudomonas fluorescens	G-	1.5–3.0 ´ 0.5–1.0	60–65	Rod-shaped	4–37	Luria-Bertani
Streptomyces hygroscopicus	G+	0.5–2.0	70–73	Ranched mycelium	20–37	GAUZEˊs NO.1
Paracoccus pantotrophus	G-	0.8–1.2 ´ 0.6–0.8	65–70	Coccoid rods	4–40	Luria-Bertani
Bacillus subtilis	G+	2.0–3.0 ´ 0.7–0.8	43–44	Rod-shaped	10–50	Luria-Bertani
Escherichia coli	G-	1.0–3.0 ´ 0.4–1.0	50–51	Rod-shaped	20–45	Luria-Bertani
